# Supplementary material for: Prospective evaluation of two screening methods for molecular testing of metastatic melanoma: Diagnostic performance of BRAF V600E immunohistochemistry and of a NRAS-BRAF fully automated real-time PCR-based assay
Source: PLoS One. 2019 Aug 15;14(8):e0221123. doi: 10.1371/journal.pone.0221123 (PMC6695223; doi:10.1371/journal.pone.0221123)
Supplement: S1 Table — Tumor areas were measured using the open source ImageJ software. (XLSM) [file pone.0221123.s001.xlsm]

## Sheet: S1 Tab
S1 Table. Characteristics of the 65 samples tested with the Idylla™ NRAS-BRAF-EGFR S492R Mutation Assay cartridges
Sample Number	Type of sample	Cancer cells	Tumor area (mm2)	Number of sections used for Biocartis testing	Tumor area used for Biocartis testing (mm2)
1	Primary - surgery	>50 %	24	1	24
2	Lymph node - biopsy	25-50 %	8	2	16
3	Metastasis - biopsy	>50 %	6	2	12
4	Lymph node - surgery	>50 %	164	1	164
5	Lymph node - surgery	>50 %	373	1	373
6	Primary - surgery	25-50 %	30	2	60
7	Primary - surgery	>50 %	42	2	84
8	Primary - surgery	>50 %	32	1	32
9	ND	>50 %	83	2	166
10	Metastasis - surgery	>50 %	221	1	221
11	Primary - surgery	>50 %	105	1	105
12	Lymph node - surgery	>50 %	358	1	358
13	Lymph node - biopsy	>50 %	16	3	48
14	Lymph node - biopsy	25-50 %	8	3	24
15	Lymph node - biopsy	>50 %	11	2	22
16	Primary - biopsy	25-50 %	12	2	24
17	Metastasis - biopsy	>50 %	13	4	52
18	Primary - surgery	10-25 %	20	1	20
19	Lymph node - surgery	>50 %	255	1	255
20	Liver metastasis - biopsy	25-50 %	51	2	102
21	Primary - surgery	10-25 %	23	1	23
22	Primary - surgery	>50 %	17	2	34
23	Lymph node - surgery	>50 %	190	1	190
24	Primary - surgery	25-50 %	36	1	36
25	Primary - surgery	>50 %	9	2	18
26	Primary - surgery	>50 %	30	1	30
27	Metastasis - surgery	>50 %	248	1	248
28	Primary - surgery	>50 %	244	1	244
29	Primary - surgery	>50 %	23	1	23
30	Lymph node - biopsy	>50 %	2	1	2
31	Primary - surgery	>50 %	11	1	11
32	Metastasis - biopsy	>50 %	9	1	9
33	Lymph node - surgery	>50 %	45	1	45
34	Primary - surgery	10-25 %	7	2	14
35	Primary - surgery	>50 %	31	1	31
36	Primary - biopsy	10-25 %	11	2	22
37	Primary - surgery	>50 %	36	1	36
38	Brain metastasis - surgery	>50 %	94	1	94
39	Metastasis - biopsy	>50 %	7	1	7
40	Primary - surgery	>50 %	45	1	45
41	Liver metastasis - biopsy	>50 %	16	2	32
42	Metastasis - surgery	>50 %	335	1	335
43	Primary - surgery	>50 %	157	1	157
44	Metastasis - surgery	>50 %	84	1	84
45	Primary - surgery	25-50 %	21	2	42
46	Metastasis - biopsy	>50 %	7	2	14
47	Metastasis - biopsy	>50 %	5	2	10
48	Liver metastasis - biopsy	>50 %	13	2	26
49	Primary - surgery	>50 %	50	2	100
50	Primary - surgery	25-50 %	14	3	42
51	Liver metastasis - biopsy	>50 %	9	4	36
52	Liver metastasis - biopsy	>50 %	7	4	28
53	Metastasis - surgery	>50 %	116	1	116
54	Primary - surgery	>50 %	98	2	196
55	Metastasis - biopsy	>50 %	4	3	12
56	Primary - biopsy	>50 %	8	4	32
57	Metastasis - biopsy	>50 %	6	4	24
58	Primary - surgery	>50 %	23	1	23
59	Primary - surgery	>50 %	31	2	62
60	Primary - surgery	>50 %	35	2	70
61	Primary - surgery	>50 %	20	2	40
62	Lymph node - surgery	>50 %	180	1	180
63	Metastasis - biopsy	25-50 %	14	2	28
64	Primary - surgery	>50 %	14	1	14
65	Primary - surgery	>50 %	51	1	51
